# Supplementary material for: Profiling of Volatile Organic Compounds, Including Halogenated Substances, in Okinawan Red Alga Portieria hornemannii
Source: Molecules. 2025 Jun 10;30(12):2534. doi: 10.3390/molecules30122534 (PMC12195807; doi:10.3390/molecules30122534)
Supplement: Supplementary file 1 [file molecules-30-02534-s001.zip]

Archive with 1 entries (1 files):
- molecules-3582143-supplementary.pdf
